# Supplementary material for: Genetic diversity of Plasmodium falciparum in human malaria cases in Mali
Source: Malar J. 2016 Jul 11;15:353. doi: 10.1186/s12936-016-1397-0 (PMC4940954; doi:10.1186/s12936-016-1397-0)
Supplement: Supplementary file 2 — 10.1186/s12936-016-1397-0 Microsatellite data of the genotyped samples. The allele length (in base pairs) for each Plasmodium falciparum tested loci (Poly α, TA109, TA1, TA81, TA42, ARA2, PfPK2, Pfg377) is provided. The empty cells of the Table correspond to negative loci. [file 12936_2016_1397_MOESM2_ESM.xlsx]

## Sheet: Feuil1
Site	Sample	Poly A				TA109				PFPK2			ARA2				PFG377			TA42		TA81			TA1
Rharous	252																			207
Rharous	254	157				183				165	168		70				110			192		125			177
Rharous	255	163				171	201			183			70	79			104			192		122			183	192
Rharous	256	172				168				168			70				104			207		128			180
Rharous	257	154				168				165			70				107			192		137			222
Rharous	258	154				171				162			70				107			207		143			183
Rharous	259	196				186				165			73				104			189		125			168
Rharous	261	178	166			183				162			76				107			207	183	128			189
Rharous	262	166				171	183			177			73				110			192		125			168
Rharous	263	169				180				195			70				107			192		134			183
Rharous	264	175				168				171			70				107			192		122			174
Rharous	266					201				174			76									134
Rharous	278	175				180	168	183		177			70	82			107			192		128			174
Rharous	280	160				180				171			73				107			192		131			171
Rharous	283	163				180				171			70				107			207		131			177
Rharous	287	169				183				180			73				107			192		131			177
Rharous	288	154	157			171				171			76				107			192		122			165
Rharous	297	166				171				168			73				107			192		131			177
Rharous	301	169	163			177	168			171			76	88			107			192		131	122		174	198
Rharous	311	166	169			171				168	174		67	76			110	113		192		134			177
Rharous	312	160				183				165			85				104			192		131			204
Rharous	314	190				180				174			70				107			207		119			174
Rharous	324	184				186				171			70				107			192		122			174
Rharous	332	166				171				168			64				107			192		128			186
Rharous	336	160				183				165	177		70	76			107			237		128			177
Rharous	341	160				201				168			64				107			192		128			177
Rharous	358	154				183				177			67				110			192		131			165
Rharous	379	169				168				165			70				110			192		161	137		183	177
Rharous	386	148				183				186			70				104			192		131			177
Rharous	387	151				168				177			76				107			192		131			198
Rharous	389	157				192				192			88				107			192		131			168
Rharous	396	160	169			195	168			177	195		70	67			104			207	198	125	134		165
Doneguebougou	1	157				180				168							107			192		125
Doneguebougou	3	160				189				174			70	67			104			207		125			171
Doneguebougou	7	166	154			201	177			186	174		67				107			192		131			168
Doneguebougou	10	163				177				171			70				107			192		125			165
Doneguebougou	13	160				171				168	174		76				101			207		134			168
Doneguebougou	14	172				171				168			85				104			192		131			165
Doneguebougou	16	160	157			180	168			168			70				98			192		131	125		174
Doneguebougou	18	169				171				171			70				107			192		125			177
Doneguebougou	23	163				201				192			70				107	104		207		134			171	177
Doneguebougou	24	166	178			168				168	183		79				107			192		131			174
Doneguebougou	25	157				180				171			73				104			192		128	131		165
Doneguebougou	27	184				171	180			174	192		67	76			104			210	192	134			177	171
Doneguebougou	33	172				183	165	192		174			64	70			104			207	192	137	128		147	168
Doneguebougou	34	178				180				174			76				107			207		128			180
Doneguebougou	37	151				183				177			70				104			192		125			186
Doneguebougou	39	157				171				174			73				110			207		125	122		180	174
Doneguebougou	40	160				168				186			73				107			192		128			183
Doneguebougou	41	136				168				174			73				104			192		125	131		180
Doneguebougou	42	175	154			168	183			168			70				104			207	192	125			186	147
Doneguebougou	43	163	151			171				168	171		64	73	70	67	104	107		192		131	128		171	186
Doneguebougou	44	115				183				168							107			192		128
Doneguebougou	46	148				201				171			67				107			192	207	131	125		174
Doneguebougou	47	181	157			171				177	183		82				107			195		128			171
Doneguebougou	48	157	154			168				165										207		128	125		168
Doneguebougou	49	154				195				168			67				107			192		125			183
Doneguebougou	50	157	163			183	168			168			79	70			104	89		192		128	143		171	168
Doneguebougou	504	190				168				177			67				107			192		131			186
Doneguebougou	509	160				183				168			73				107			207	192	128			177	171
Doneguebougou	518	163				177	189	183	168	171	165		77	70			107	101		192	207	128			186	198	174
Doneguebougou	520	157				183	168			168			73				107			207	189	128	131		183	186
Doneguebougou	521	160	163			168	183			174	171		67	76			104			120	129	122	128		177	168	186
Doneguebougou	529	154				183				165			64				101			192		116			180
Doneguebougou	544	160	166			168	183			177	180		70	67			104	107		192	207	125			177	180
Bougoula	157	160	169			159	180			177			79	76	73		104	107		207	192	128	134	143	177	186	201
Bougoula	160	184				183	168	201		174	165		70				107			192	207	119	125		165	180
Bougoula	163	151	166			180	171			168	174	171	73	85			107	104		192		125	128	131	171	186
Bougoula	164	148	115			168				171	189		70				101			192	207	125	128		171
Bougoula	171	151				168				174			73				107			222		131			186
Bougoula	176	151				171				180			70				104			192		131			180
Bougoula	177	151				180	174	168		171	195		70	76			107	104		192	207	131	128		171	189
Bougoula	182																104
Bougoula	184	163				168				174			70				107			192		131			174
Bougoula	187	151				168							73							192		122			195
Bougoula	189	160	169			180				168	186		70							192		128			171
Bougoula	190					183	165			183			70	82			104								180
Bougoula	191	169				192				171			70				107			192		128			174
Bougoula	192	151	160			180	183			168	177		70	76			104	107		207	192				165	171
Bougoula	193					201																128
Bougoula	194					180				183			73									143			186
Bougoula	198	157				177	168			171			64	79			107			192		131			168	174
Bougoula	405	163	181			168	180			186	168		70	73			104			192		128	131		168	174
Bougoula	411	178				183				159			64				107			192		134			198
Bougoula	424	157				168				174			76				110			195	192	131			183	171
Bougoula	428	157				171	183			180			70	73			98			192	207	125	128		174
Bougoula	429	163				180				174			70	79			104			192		131			180
Bougoula	431	151				168				168			70				104			207	192	131			183	165
Bougoula	433	145	166			171	180			168			64				107			192	207	131			177
Bougoula	439	169	157			168				165	183		64	73			101	107		192		128	131		165	198
Bougoula	441	166	145			162				177			79	70			104	89		192		128	137		180	174
Bougoula	457	142	160	166	157	171	183			168	177		70	82			101	104	107	192		125			174	177	168	165
Bougoula	460	151	157			192	180	183		168	186		70	76			104	107		207	192	128	125		174
Bougoula	468	157				192	183			189			64	70			104			192		134	128		177	186
Bougoula	477	154				168	183	204		165			73	82			110			192	207	125			183	177	189
Bougoula	481	160				153				171			67				104			192		140	128		184	171
Bougoula	492	133	157			171	183			168	177		73				107	92		192	207	125	128		180	174
Bougoula	493	169				192	180			195	177		67				107	104	92	207	192	131			165
Bougoula	497	178				183				174			67				104	89		192		137			165
Bougoula	430	160				183				168			73				104			192	207	125			165
Bougoula	490	157	142			198	171			171			70				107			192	207	131			177	174
Bougoula	499	175				183				165	177		73	82			107			192		116			174
Bamako	118	157				204				165	171		73	82			113			207		131			168	189
Bamako	145	175				192				165			85				107			192		128			171
Bamako	203	160				180	168	183		174	186		73	64			107			207	195	128	125		168	171
Bamako	215	154				168				177			67				107			192		131			165
Bamako	224	163				192				174			73				104			192		134			177
Bamako	230	157				183				186	174	165	73	85			107	104		192		131			171
Bamako	231	157	160			180	168			168	171		67	76			107	110		192		131			177	183
Bamako	235	172				183				171			76				104			192		128			177
Bamako	238	157				174				171			79				110			192		131			174
Bamako	239	157				201				171			70				104			192		128			177
Bamako	242	172	181			171	183			177	168		70				107			195	207	128			186
Bamako	249	163				177				186			85				107			192		122			186	171
Bamako	250	181				171				174			73				104			192		116			171
Bamako	560					195				171			73				104			192		125			168
Bamako	561	163				186				165			70				107			192		125			177
Bamako	573	157	172			171				177	165		73				107			192		125			183
Bamako	604	157				168				180			76				104			195		131			177
Bamako	639	172				183				171			82				104			192		128			192
Bamako	654	157				168				174			73				107			207		128			168
Bamako	659	154				195				174			76				104			249		128			177
Bamako	660	160	169			162	174			174	171		76				104			192		128			180
Bamako	664	151				180				165			73	61			107			192		140			171	177
Bamako	687	166				180				177			79				104			192		128			180
